# Supplementary material for: Carrot Juice Intake Affects the Cytokine and Chemokine Response in Human Blood after Ex Vivo Lipopolysaccharide-Induced Inflammation
Source: Nutrients. 2023 Dec 2;15(23):5002. doi: 10.3390/nu15235002 (PMC10707883; doi:10.3390/nu15235002)
Supplement: Supplementary file 1 [file nutrients-15-05002-s001.zip]

Archive with 1 entries (1 files):
- nutrients-2731513-supplementary.pdf
